# Supplementary material for: Sablefish (Anoplopoma fimbria) chromosome-level genome assembly
Source: G3 (Bethesda). 2023 Apr 25;13(7):jkad089. doi: 10.1093/g3journal/jkad089 (PMC10320756; doi:10.1093/g3journal/jkad089)
Supplement: jkad089_Supplementary_Data [file jkad089_supplementary_data.zip]

Archive with 8 entries (8 files):
- Figure_S1_G3-2022-404015.docx
- Figure_S2_G3-2022-404015.docx
- Figure_S3_G3-2022-404015.docx
- Figure_S4_G3-2022-404015.docx
- Figure_S5_G3-2022-404015.docx
- Figure_S6_G3-2022-404015.docx
- Supplemental Figure Legends.docx
- Table S1.docx
